# Supplementary material for: Genetic Diversity of the Mycobacterium tuberculosis Beijing Family Based on SNP and VNTR Typing Profiles in Asian Countries
Source: PLoS One. 2012 Jul 12;7(7):e39792. doi: 10.1371/journal.pone.0039792 (PMC3395628; doi:10.1371/journal.pone.0039792)
Supplement: Table S1 — 24-MIRU-VNTR and SNP profiles of 338 Beijing isloates in this study. (XLS) [file pone.0039792.s001.xls]

## Sheet: Sheet1
Supporting Table S1. 24-MIRU-VNTR and SNP profiles of 338 Beijing isloates in this study
ST26 (Sample No.)	ETR-A	ETR-B	ETR-C	ETR-E	MIRU 02	MIRU 04	MIRU 10	MIRU 16	MIRU 20	MIRU 23	MIRU 24	MIRU 26	MIRU 27	MIRU 39	MIRU 40	Mtub04	Mtub21	Mtub29	Mtub30	Mtub34	Mtub39	QUB11b	QUB26	QUB4156	797736	909164	Ogt(12)	1548147	1692067	1892015	2376133	2532614	2825579	4137829
A47	4	2	4	5	2	2	3	3	2	5	1	4	3	3	3	3	4	4	4	3	3	4	9	4	C	T	C	G	A	T	A	G	T	C
A68	4	2	4	5	2	2	3	3	2	5	1	7	3	2	3	3	4	4	4	3	3	3	7	3	C	T	C	G	A	T	A	G	T	C
A82	4	2	4	5	2	2	3	3	2	5	1	7	3	2	3	3	4	4	4	3	3	4	8	3	C	T	C	G	A	T	A	G	T	C
A88	4	2	4	5	2	2	3	3	2	5	1	7	3	2	3	3	4	4	4	3	3	3	7	3	C	T	C	G	A	T	A	G	T	C
B38	4	2	4	4	2	2	3	3	2	5	1	6	3	3	3	3	4	4	4	3	3	5	9	3	C	T	C	G	A	T	A	G	T	C
B53	4	2	4	5	2	2	3	3	2	5	1	7	3	3	3	3	4	4	4	3	5	5	9	3	C	T	C	G	A	T	A	G	T	C
B55	4	2	4	5	2	2	3	3	2	5	1	5	3	1	1	3	4	4	4	3	3	6	10	3	C	T	C	G	A	T	A	G	T	C
B61	4	2	4	4	2	2	3	3	2	5	1	6	3	3	3	3	4	4	4	3	3	5	9	3	C	T	C	G	A	T	A	G	T	C
B65	4	2	4	5	2	2	3	3	2	5	1	6	3	3	3	3	4	4	2	3	3	6	7	3	C	T	C	G	A	T	A	G	T	C
B77	4	2	4	5	2	2	3	3	2	5	1	6	3	3	3	3	4	4	4	3	3	5	5	3	C	T	C	G	A	T	A	G	T	C
B94	4	2	4	5	2	2	3	3	2	5	1	7	3	3	3	3	4	4	4	3	5	5	9	3	C	T	C	G	A	T	A	G	T	C
C17	4	2	4	5	2	2	3	3	2	5	1	7	3	3	3	3	4	4	4	3	5	5	9	3	C	T	C	G	A	T	A	G	T	C
C35	4	2	4	5	2	2	3	3	2	5	1	7	3	3	3	3	4	4	4	3	5	5	9	3	C	T	C	G	A	T	A	G	T	C
C47	4	2	4	5	2	2	3	3	2	5	1	7	3	3	3	3	4	4	4	3	5	5	9	3	C	T	C	G	A	T	A	G	T	C
C74	4	2	4	5	2	2	3	3	2	5	1	5	3	3	1	3	4	4	4	3	7	5	8	3	C	T	C	G	A	T	A	G	T	C
F14	4	2	4	4	2	2	3	2	2	5	1	7	3	3	2	3	5	4	4	3	3	3	9	3	C	T	C	G	A	T	A	G	T	C
M24	4	2	4	2	2	2	3	3	2	5	1	7	3	3	2	3	3	4	4	3	4	6	11	3	C	T	C	G	A	T	A	G	T	C
M29	4	2	4	2	2	2	3	3	2	5	1	7	3	3	2	3	3	4	4	3	4	6	12	3	C	T	C	G	A	T	A	G	T	C
M66	4	2	4	2	2	2	3	3	2	5	1	7	3	3	2	3	3	4	4	3	4	6	11	3	C	T	C	G	A	T	A	G	T	C
M69	4	2	4	2	2	2	3	3	2	5	1	7	3	3	2	3	3	4	4	3	4	6	8	3	C	T	C	G	A	T	A	G	T	C
M75	4	2	4	2	2	2	3	3	2	5	1	7	3	3	2	3	3	4	4	3	4	6	11	3	C	T	C	G	A	T	A	G	T	C
M77	4	2	4	2	2	2	3	3	2	5	1	7	3	3	2	3	3	4	4	3	4	6	12	3	C	T	C	G	A	T	A	G	T	C
M82	4	2	4	2	2	2	4	3	2	5	1	7	3	3	2	3	3	4	4	3	4	6	11	3	C	T	C	G	A	T	A	G	T	C
W26	4	2	4	5	2	2	5	2	2	5	1	3	3	3	1	3	4	4	4	3	3	6	9	3	C	T	C	G	A	T	A	G	T	C
W68	4	2	4	5	2	2	3	3	2	5	1	6	3	3	1	3	4	4	4	2	3	4	9	3	C	T	C	G	A	T	A	G	T	C
KVGH259	4	2	4	5	2	2	3	3	2	5	1	7	3	3	3	3	4	4	4	3	3	4	6	3	C	T	C	G	A	T	A	G	T	C
KVGH270	4	2	4	5	2	2	3	3	2	5	1	7	3	3	2	3	4	4	4	3	3	4	8	3	C	T	C	G	A	T	A	G	T	C
ST22(Sample No.)	ETR-A	ETR-B	ETR-C	ETR-E	MIRU 02	MIRU 04	MIRU 10	MIRU 16	MIRU 20	MIRU 23	MIRU 24	MIRU 26	MIRU 27	MIRU 39	MIRU 40	Mtub04	Mtub21	Mtub29	Mtub30	Mtub34	Mtub39	QUB11b	QUB26	QUB4156	797736	909164	Ogt(12)	1548147	1692067	1892015	2376133	2532614	2825579	4137829
A10	4	2	4	5	2	2	3	3	2	6	1	7	3	4	3	4	5	4	4	3	3	5	8	2	T	T	T	G	A	C	G	A	G	T
A17	3	2	4	5	2	2	3	3	2	5	1	7	3	3	3	4	4	4	4	3	3	5	8	2	T	T	T	G	A	C	G	A	G	T
A41	3	2	4	5	2	2	3	3	2	5	1	7	3	2	4	4	4	4	4	3	3	5	8	2	T	T	T	G	A	C	G	A	G	T
A53	3	2	4	5	2	2	3	3	2	5	1	7	3	3	3	4	5	4	2	3	3	5	8	2	T	T	T	G	A	C	G	A	G	T
A54	3	2	4	5	2	2	3	3	2	5	1	7	3	3	3	4	5	4	2	3	3	5	8	2	T	T	T	G	A	C	G	A	G	T
A55	3	2	4	5	2	2	3	3	2	5	1	7	3	3	3	4	5	4	2	3	3	5	8	2	T	T	T	G	A	C	G	A	G	T
A77	3	2	4	5	2	2	3	4	2	5	1	7	3	3	3	3	5	4	4	3	4	4	8	2	T	T	T	G	G	C	G	A	G	T
A80	4	2	4	5	2	2	3	3	2	5	1	7	3	3	3	4	5	4	4	3	3	5	8	2	T	T	T	G	A	C	G	A	G	T
A89	4	2	4	5	2	0	3	3	2	5	1	1	3	3	3	4	5	4	4	3	3	5	8	2	T	T	T	G	A	C	G	A	G	T
B05	4	2	4	5	2	0	3	3	2	5	1	1	3	3	3	4	5	4	4	3	3	5	8	2	T	T	T	G	A	C	G	A	G	T
B31	3	2	4	5	2	2	3	3	2	5	1	7	3	3	3	4	5	4	4	3	3	5	8	2	T	T	T	G	A	C	G	A	G	T
B35	3	2	4	5	2	2	3	3	2	5	1	7	3	3	3	4	5	4	4	3	3	5	8	2	T	T	T	G	A	C	G	A	G	T
B44	3	2	4	5	2	2	3	3	2	5	1	7	3	3	3	4	5	4	4	3	3	5	8	2	T	T	T	G	A	C	G	A	G	T
B95	3	2	4	5	2	2	3	3	2	5	1	7	3	2	3	4	4	4	4	3	3	5	8	2	T	T	T	G	A	C	G	A	G	T
B96	3	2	4	5	2	2	3	3	2	5	1	7	3	2	3	4	4	4	4	3	3	5	8	2	T	T	T	G	A	C	G	A	G	T
C05	3	2	4	5	2	2	3	3	2	5	1	7	3	3	3	4	5	4	4	3	3	5	8	2	T	T	T	G	A	C	G	A	G	T
C09	3	2	4	5	2	2	3	3	2	5	1	7	3	3	3	4	5	4	2	3	3	5	8	2	T	T	T	G	A	C	G	A	G	T
C16	3	2	4	5	2	2	3	3	2	5	1	7	3	3	3	4	4	4	4	3	3	5	8	2	T	T	T	G	A	C	G	A	G	T
C42	3	2	4	5	2	2	3	3	2	5	1	7	3	3	3	4	4	4	4	3	3	5	8	2	T	T	T	G	A	C	G	A	G	T
C50	3	2	4	5	2	2	3	3	2	5	1	7	3	3	3	3	4	4	4	3	3	5	8	2	T	T	T	G	A	C	G	A	G	T
C68	3	2	4	5	2	2	2	3	2	5	1	7	3	3	3	4	4	4	2	3	3	5	8	2	T	T	T	G	A	C	G	A	G	T
C69	3	2	4	5	2	2	2	3	2	5	1	7	3	3	3	4	4	4	2	3	3	5	8	2	T	T	T	G	A	C	G	A	G	T
CH819	4	2	4	5	2	2	3	3	2	5	1	7	3	3	3	4	5	4	4	3	3	5	8	2	T	T	T	G	A	C	G	A	G	T
CH831	3	2	4	5	2	2	3	3	2	5	1	7	3	2	3	4	4	4	4	3	3	5	8	2	T	T	T	G	A	C	G	A	G	T
D10	4	2	4	5	2	2	3	3	2	5	1	7	3	3	3	4	5	4	4	3	3		8		T	T	T	G	A	C	G	A	G	T
D37	3	2	4	5	2	2	3	3	2	5	1	7	3	3	3	5	5	4	4	3	3	5	4	2	T	T	G	A	C	G	A	G	T	T
D43	4	2	4	5	2	2	3	3	2	5	1	7	3	3	3	4	5	4	4	3	4	5	8	2	T	T	T	G	A	C	G	A	G	T
D45	4	2	4	5	2	2	3	3	2	5	1	7	3	3	3	4	5	4	4	3	3	5	8	2	T	T	T	G	A	C	G	A	G	T
D67	3	2	4	5	2	2	3	3	2	5	1	7	3	3	3	4	5	4	2	3	3	5	8	2	T	T	T	G	A	C	G	A	G	T
E94	3	2	4	5	2	1	3	3	2	5	1	7	3	3	3	4	5	4	4	3	3	5	8	2	T	T	T	G	A	C	G	A	G	T
F01	3	2	4	5	2	1	3	3	2	5	1	7	3	3	3	4	5	4	4	3	3	5	8	2	T	T	T	G	A	C	G	A	G	T
F24	3	2	4	5	2	2	3	3	2	5	1	7	3	3	3	4	3	4	4	3	3	4	8	2	T	T	T	G	A	C	G	A	G	T
F26	3	2	4	5	2	2	2	3	2	5	1	7	3	3	3	4	5	4	2	3	3	5	8	2	T	T	T	G	A	C	G	A	G	T
F34	3	2	4	5	2	2	3	3	2	5	1	8	3	3	3	4	5	4	4	3	3	2	7	2	T	T	T	G	A	C	G	A	G	T
W03	4	2	4	5	2	2	3	3	2	5	1	7	3	3	1	4	5	4	4	3	3	5	9	2	T	T	T	G	A	C	G	A	G	T
W06	4	2	4	5	2	2	3	3	2	5	1	7	3	3	3	4	7	4	4	3	3	5	8	2	T	T	T	G	A	C	G	A	G	T
W07	4	2	4	5	2	2	3	3	2	5	1	7	4	3	3	4	5	4	4	3	3	5	8	2	T	T	T	G	A	C	G	A	G	T
W08	4	2	4	7	2	2	3	3	2	5	1	7	3	3	3	1	5	4	4	3	3	7	2	4	T	T	T	G	A	C	G	A	G	T
W10	4	2	4	5	2	2	3	3	2	5	1	7	4	3	3	4	5	4	4	3	3	5	8	2	T	T	T	G	A	C	G	A	G	T
W25	4	2	4	5	2	2	3	3	2	5	1	7	3	3	3	4	5	4	4	3	3	5	8	2	T	T	T	G	A	C	G	A	G	T
W50	4	2	4	5	2	3	2	3	2	5	1	7	3	3	3	3	5	4	4	3	3	5	8	2	T	T	T	G	A	C	G	A	G	T
KVGH4	4	2	4	5	2	2	3	3	2	5	1	7	3	3	3	4	5	4	4	3	3	5	8	2	T	T	T	G	A	C	G	A	G	T
KVGH202	4	2	4	5	2	2	3	3	2	5	1	7	3	3	3	4	5	4	4	2	3	>15	8	2	T	T	T	G	A	C	G	A	G	T
KVGH211	4	2	4	5	2	2	3	3	2	5	1	7	3	3	3	4	5	4	4	3	3	5	8	2	T	T	T	G	A	C	G	A	G	T
KVGH212	4	2	4	5	2	2	3	3	2	5	1	7	3	3	3	4	5	4	4	3	3	5	8	2	T	T	T	G	A	C	G	A	G	T
KVGH225	3	2	4	5	2	2	3	3	2	5	1	7	3	3	3	4	5	4	2	3	3	5	8	2	T	T	T	G	A	C	G	A	G	T
KVGH229	3	2	4	4	2	2	3	3	2	5	1	7	3	2	3	4	4	4	4	3	3	5	8	2	T	T	T	G	A	C	G	A	G	T
KVGH243	4	2	4	5	2	2	3	3	2	5	1	7	3	3	3	4	5	4	4	3	3	5	8	2	T	T	T	G	A	C	G	A	G	T
KVGH268	4	2	4	5	2	0	3	3	2	5	1	7	3	3	3	4	5	4	4	3	4	5	8	2	T	T	T	G	A	C	G	A	G	T
ST3(Sample No.)	ETR-A	ETR-B	ETR-C	ETR-E	MIRU 02	MIRU 04	MIRU 10	MIRU 16	MIRU 20	MIRU 23	MIRU 24	MIRU 26	MIRU 27	MIRU 39	MIRU 40	Mtub04	Mtub21	Mtub29	Mtub30	Mtub34	Mtub39	QUB11b	QUB26	QUB4156	797736	909164	Ogt(12)	1548147	1692067	1892015	2376133	2532614	2825579	4137829
A35	4	2	4	5	2	2	3	3	2	5	1	7	3	3	3	4	4	4	2	2	3	5	7	3	T	C	C	G	A	T	A	G	G	C
B45	4	2	4	5	2	2	3	3	2	5	1	4	3	3	3	4	4	4	4	3	3	3	8	4	T	C	C	G	A	T	A	G	G	C
C07	4	2	4	5	2	2	1	3	1	5	1	7	3	3	3	4	4	4	4	3	3	3	7	4	T	C	C	G	A	T	A	G	G	C
CH818	4	2	4	5	2	2	1	3	2	5	1	7	3	3	3	3	4	4	4	3	5	6	8	4	T	C	C	G	A	T	A	G	G	C
CH843	4	2	4	5	2	2	1	3	2	5	1	7	3	3	3	3	4	4	4	3	5	6	8	4	T	C	C	G	A	T	A	G	G	C
D05	4	2	4	5	2	2	2	3	2	5	1	7	3	3	3	4	4	4	4	3	3	7	8	4	T	C	C	G	A	T	A	G	G	C
M31	4	2	4	5	2	2	3	3	2	5	1	6	3	3	3	4	4	4	2	3	3	3	8	3	T	C	C	G	A	T	A	G	G	C
M67	4	2	4	5	2	2	1	3	2	5	1	7	3	3	3	4	4	4	4	3	3	7	8	4	T	C	C	G	A	T	A	G	G	C
W60	4	2	4	5	2	2	1	3	2	5	1	7	3	3	3	3	4	4	4	3	3	4	9	4	T	C	C	G	A	T	A	G	G	C
W96	4	2	4	5	2	2	3	3	2	5	1	4	3	3	3	4	4	4	4	3	3	3	8	4	T	C	C	G	A	T	A	G	G	C
KVGH230	4	2	4	7	2	2	1	3	2	5	1	7	3	3	3	4	4	4	4	3	3	7	8	4	T	C	C	G	A	T	A	G	G	C
D21	4	2	4	3	2	2	3	3	2	5	1	6	3	3	3	5	4	4	2	3	4	3	7	4	T	C	C	G	A	T	A	G	G	C
D09	4	2	4	3	2	2	3	3	2	5	1	6	3	3	3	5	4	4	2	3	4	3	7	4	T	C	C	G	A	T	A	G	G	C
ST11(Sample No.)	ETR-A	ETR-B	ETR-C	ETR-E	MIRU 02	MIRU 04	MIRU 10	MIRU 16	MIRU 20	MIRU 23	MIRU 24	MIRU 26	MIRU 27	MIRU 39	MIRU 40	Mtub04	Mtub21	Mtub29	Mtub30	Mtub34	Mtub39	QUB11b	QUB26	QUB4156	797736	909164	Ogt(12)	1548147	1692067	1892015	2376133	2532614	2825579	4137829
CH806	5	3	4	4	2	2	7	2	2	5	1	6	3	3	1	4	4	4	2	3	1	6	8	1	C	C	C	G	A	T	A	G	T	C
CH842	4	2	4	5	2	2	3	3	2	5	1	7	3	3	3	3	4	4	4	3	3	5	9	3	C	C	C	G	A	T	A	G	T	C
W39	4	2	4	5	2	2	3	4	2	5	1	4	3	3	1	2	4	4	4	3	3	5	9	3	C	C	C	G	A	T	A	G	T	C
KVGH240	4	6	4	4	2	5	4	3	2	6	2	2	3	3	2	1	10	3	2	3	2	7	5	1	C	C	C	G	A	T	A	G	T	C
STK(Sample No.)	ETR-A	ETR-B	ETR-C	ETR-E	MIRU 02	MIRU 04	MIRU 10	MIRU 16	MIRU 20	MIRU 23	MIRU 24	MIRU 26	MIRU 27	MIRU 39	MIRU 40	Mtub04	Mtub21	Mtub29	Mtub30	Mtub34	Mtub39	QUB11b	QUB26	QUB4156	797736	909164	Ogt(12)	1548147	1692067	1892015	2376133	2532614	2825579	4137829
B50	4	2	4	5	2	2	3	3	2	5	1	8	3	3	3	4	4	2	2	3	3	2	9	3	T	T	C	G	A	T	A	G	G	C
F11	4	2	4	5	2	2	3	3	2	5	1	6	3	3	1	2	4	4	4	3	3	10	8	5	T	T	C	G	A	T	A	G	G	C
W65	4	2	4	5	2	2	3	3	2	5	1	4	3	3	3	4	4	4	4	3	3	4	9	2	T	T	C	G	A	T	A	G	G	C
KVGH8	2	2	4	5	2	2	3	3	2	5	1	7	3	3	3	4	4	4	2	3	3	3	7	1	T	T	C	G	A	T	A	G	G	C
ST25(Sample No.)	ETR-A	ETR-B	ETR-C	ETR-E	MIRU 02	MIRU 04	MIRU 10	MIRU 16	MIRU 20	MIRU 23	MIRU 24	MIRU 26	MIRU 27	MIRU 39	MIRU 40	Mtub04	Mtub21	Mtub29	Mtub30	Mtub34	Mtub39	QUB11b	QUB26	QUB4156	797736	909164	Ogt(12)	1548147	1692067	1892015	2376133	2532614	2825579	4137829
B71	3	2	4	5	2	2	3	3	2	5	2	7	3	3	3	4	4	4	4	2	3	6	8	4	T	C	C	G	A	C	A	G	G	T
B83	3	2	4	5	2	2	3	3	2	5	2	7	3	3	3	4	4	4	4	2	3	6	8	4	T	C	C	G	A	C	A	G	G	T
E83	4	2	4	5	2	2	3	3	2	5	1	10	3	2	3	4	4	4	4	3	3	5	8	4	T	C	C	G	A	C	A	G	G	T
F16	4	2	4	5	2	2	3	2	2	5	1	7	3	3	3	4	4	4	4	3	3	5	8	4	T	C	C	G	A	C	A	G	G	T
M83	3	2	4	5	2	2	4	3	2	5	1	7	3	3	3	5	4	4	4	3	3	7	7	4	T	C	C	G	A	C	A	G	G	T
KVGH238	4	2	4	5	2	2	3	4	2	5	1	7	3	3	1	4	4	4	4	3	3	7	6	4	T	C	C	G	A	C	A	G	G	T
KVGH261	4	2	4	5	2	2	3	3	2	5	1	4	3	3	3	4	4	4	4	3	3	1	8	4	T	C	C	G	A	T	A	G	G	T
STN(Sample No.)	ETR-A	ETR-B	ETR-C	ETR-E	MIRU 02	MIRU 04	MIRU 10	MIRU 16	MIRU 20	MIRU 23	MIRU 24	MIRU 26	MIRU 27	MIRU 39	MIRU 40	Mtub04	Mtub21	Mtub29	Mtub30	Mtub34	Mtub39	QUB11b	QUB26	QUB4156	797736	909164	Ogt(12)	1548147	1692067	1892015	2376133	2532614	2825579	4137829
B03	4	2	4	5	2	2	3	3	2	5	1	7	3	3	3	4	5	4	4	3	3	5	8	2	T	C	T	G	A	C	A	G	G	T
B06	4	2	4	5	2	2	3	3	2	5	1	7	3	3	3	4	7	4	4	3	3	4	8	2	T	C	T	G	A	C	A	G	G	T
B09	4	2	4	5	2	2	3	3	2	5	1	7	3	3	3	4	5	4	4	3	3	4	8	2	T	C	T	G	A	C	A	G	G	T
B98	4	2	4	5	2	2	3	3	2	5	1	7	3	3	3	4	5	4	4	3	3	5	8	2	T	C	T	G	A	C	A	G	G	T
ST10(Sample No.)	ETR-A	ETR-B	ETR-C	ETR-E	MIRU 02	MIRU 04	MIRU 10	MIRU 16	MIRU 20	MIRU 23	MIRU 24	MIRU 26	MIRU 27	MIRU 39	MIRU 40	Mtub04	Mtub21	Mtub29	Mtub30	Mtub34	Mtub39	QUB11b	QUB26	QUB4156	797736	909164	Ogt(12)	1548147	1692067	1892015	2376133	2532614	2825579	4137829
M84	4	2	4	3	5	2	2	3	2	5	1	7	3	3	3	5	5	4	4	3	3	4	8	3	T	T	T	G	A	C	A	G	G	T
M09	4	2	4	3	5	2	2	3	2	5	1	7	3	3	3	5	5	4	4	3	3	4	8	3	T	T	T	G	A	C	A	G	G	T
W94	4	2	4	3	5	2	3	3	2	5	1	7	3	3	3	5	5	4	4	3	3	4	8	3	T	T	T	G	A	C	A	G	G	T
A11	4	2	4	3	5	2	3	3	2	5	1	7	3	3	3	5	5	4	4	3	3	4	8	3	T	T	T	G	A	C	A	G	G	T
A66	4	2	4	3	5	2	3	3	2	5	1	7	3	3	3	5	5	4	4	3	3	5	8	3	T	T	T	G	A	C	A	G	G	T
A06	4	2	4	3	5	2	3	3	2	5	1	7	3	3	3	5	5	4	4	3	3	5	8	3	T	T	T	G	A	C	A	G	G	T
A42	4	2	4	3	5	2	3	3	2	5	1	7	3	3	3	5	5	4	4	3	3	5	8	3	T	T	T	G	A	C	A	G	G	T
A75	4	2	4	3	5	2	3	3	2	5	1	7	3	3	3	5	5	4	4	3	3	5	8	3	T	T	T	G	A	C	A	G	G	T
C30	4	2	4	3	5	2	3	3	2	5	1	7	3	3	3	5	4	4	4	3	3	6	8	3	T	T	T	G	A	C	A	G	G	T
C51	4	2	4	3	5	2	3	3	2	5	1	7	3	3	3	5	4	4	4	3	3	6	8	3	T	T	T	G	A	C	A	G	G	T
C48	4	2	4	3	5	2	3	3	2	5	1	7	3	3	3	5	4	4	4	3	3	6	8	3	T	T	T	G	A	C	A	G	G	T
B62	4	2	4	3	5	2	2	3	2	5	1	7	3	3	3	5	5	4	4	3	3	6	8	3	T	T	T	G	A	C	A	G	G	T
B66	4	2	4	3	5	2	2	3	2	5	1	7	3	3	3	5	5	4	4	3	3	6	8	3	T	T	T	G	A	C	A	G	G	T
A70	4	2	4	3	5	2	2	3	2	5	1	6	3	4	3	5	5	4	4	4	3	6	6	3	T	T	T	G	A	C	A	G	G	T
A97	4	2	4	3	5	2	2	3	2	5	1	6	3	4	3	5	5	4	4	4	3	6	6	3	T	T	T	G	A	C	A	G	G	T
D29	4	2	4	3	5	2	2	3	2	5	1	6	3	4	3	5	5	4	4	4	3	6	6	3	T	T	T	G	A	C	A	G	G	T
C06	4	2	4	3	5	2	3	3	2	5	1	7	3	3	3	5	5	4	4	3	3	6	7	3	T	T	T	G	A	C	A	G	G	T
C08	4	2	4	3	5	2	3	3	2	5	1	7	3	3	3	5	5	4	4	3	3	6	7	3	T	T	T	G	A	C	A	G	G	T
F30	4	2	5	3	5	2	3	3	2	5	1	7	3	3	3	5	5	4	4	3	3	5	8	3	T	T	T	G	A	C	A	G	G	T
F31	4	2	5	3	5	2	3	3	2	5	1	7	3	3	3	5	5	4	4	3	3	5	8	3	T	T	T	G	A	C	A	G	G	T
D80	4	2	4	3	5	2	3	3	2	5	1	7	3	3	3	5	5	4	4	3	3	5	8	3	T	T	T	G	A	C	A	G	G	T
D54	4	2	5	3	5	2	3	3	2	5	1	7	3	3	3	5	5	4	4	3	3	5	8	3	T	T	T	G	A	C	A	G	G	T
D50	4	2	3	3	5	2	3	3	2	5	1	7	3	3	3	5	5	4	4	3	3	6	8	3	T	T	T	G	A	C	A	G	G	T
D56	4	2	3	3	5	2	3	3	2	5	1	7	3	3	3	5	5	4	4	3	3	6	8	3	T	T	T	G	A	C	A	G	G	T
D71	4	2	4	3	5	2	3	3	2	5	1	7	3	3	3	5	5	4	4	3	3	6	8	3	T	T	T	G	A	C	A	G	G	T
B19	4	2	4	3	5	2	3	3	2	5	1	7	3	3	3	5	5	4	4	3	3	6	8	3	T	T	T	G	A	C	A	G	G	T
D28	4	2	4	3	5	2	3	3	2	5	1	7	3	3	3	5	5	4	4	3	3	6	8	3	T	T	T	G	A	C	A	G	G	T
B82	4	2	4	3	5	2	3	3	2	5	1	7	3	3	3	5	5	4	4	3	3	6	8	3	T	T	T	G	A	C	A	G	G	T
E95	4	2	4	3	5	2	3	3	2	5	1	7	3	3	3	5	5	4	4	3	3	6	8	3	T	T	T	G	A	C	A	G	G	T
B34	4	2	4	3	5	2	3	3	2	5	1	7	3	3	3	5	5	4	4	3	3	6	8	3	T	T	T	G	A	C	A	G	G	T
W24	4	2	4	3	5	2	3	3	2	5	1	7	3	3	3	5	5	4	4	3	3	6	8	3	T	T	T	G	A	C	A	G	G	T
C76	4	2	4	3	5	2	2	3	2	5	1	7	3	3	3	5	5	4	4	3	3	6	8	3	T	T	T	G	A	C	A	G	G	T
C78	4	2	4	3	5	2	2	3	2	5	1	7	3	3	3	5	5	4	4	3	3	6	8	3	T	T	T	G	A	C	A	G	G	T
E90	4	2	4	3	5	2	2	3	2	5	1	7	3	4	3	5	5	4	4	3	3	6	8	3	T	T	T	G	A	C	A	G	G	T
W95	4	2	5	3	5	2	3	3	2	5	1	7	3	3	3	5	5	4	4	3	3	5	8	3	T	T	T	G	A	C	A	G	G	T
F20	4	2	5	3	5	2	3	3	2	5	1	7	3	3	3	5	5	4	4	3	3	5	8	3	T	T	T	G	A	C	A	G	G	T
A13	4	2	5	3	5	2	3	3	2	5	1	7	3	3	3	5	5	4	4	3	3	5	8	3	T	T	T	G	A	C	A	G	G	T
CH816	4	2	5	3	5	2	3	3	2	5	1	7	3	3	3	5	5	4	4	3	3	5	8	3	T	T	T	G	A	C	A	G	G	T
W86	4	2	4	3	5	2	3	3	2	5	1	7	3	3	3	5	5	4	4	3	3	6	9	3	T	T	T	G	A	C	A	G	G	T
A38	4	2	4	3	5	2	3	3	2	5	1	7	3	3	3	5	5	4	4	3	3	5	8	3	T	T	T	G	A	C	A	G	G	T
E86	4	2	5	3	5	2	3	3	2	5	1	7	3	3	3	5	5	4	4	3	3	5	8	3	T	T	T	G	A	C	A	G	G	T
D12	4	2	5	3	5	2	3	3	2	5	1	7	3	3	3	5	5	4	4	3	3	5	8	3	T	T	T	G	A	C	A	G	G	T
B40	4	2	4	3	5	2	2	3	2	5	1	7	3	3	3	5	5	4	4	3	3	6	8	3	T	T	T	G	A	C	A	G	G	T
A45	4	2	4	3	5	2	2	3	2	5	1	7	3	3	3	5	5	4	4	3	3	6	8	3	T	T	T	G	A	C	A	G	G	T
M85	4	2	4	3	5	2	2	3	2	5	1	7	3	3	3	5	5	4	4	3	3	6	8	3	T	T	T	G	A	C	A	G	G	T
M73	4	2	4	3	5	2	2	3	2	5	1	7	3	3	3	5	5	4	4	3	3	6	8	3	T	T	T	G	A	C	A	G	G	T
W15	4	2	4	3	5	2	3	3	2	5	1	7	3	3	3	5	5	4	4	3	3	6	8	3	T	T	T	G	A	C	A	G	G	T
A57	4	2	4	3	5	2	2	3	2	5	1	7	3	3	3	5	5	4	4	3	3	6	8	3	T	T	T	G	A	C	A	G	G	T
A36	4	2	4	3	5	2	2	3	2	5	1	6	3	4	3	5	5	4	4	4	3	6	6	3	T	T	T	G	A	C	A	G	G	T
B67	4	2	4	3	5	2	2	3	2	5	1	6	3	4	3	5	5	4	4	4	3	6	6	3	T	T	T	G	A	C	A	G	G	T
B76	4	2	4	3	5	2	2	3	2	5	1	6	3	4	3	5	5	4	4	4	3	6	6	3	T	T	T	G	A	C	A	G	G	T
A29	4	2	4	3	5	2	3	3	2	5	1	7	3	3	3	4	5	4	4	3	3	6	6	3	T	T	T	G	A	C	A	G	G	T
D60	4	2	4	3	5	2	3	3	2	5	1	7	3	3	3	4	5	4	4	3	3	6	6	3	T	T	T	G	A	C	A	G	G	T
F17	4	2	4	3	5	2	3	3	2	5	1	7	3	3	3	5	5	4	4	3	3	6	7	3	T	T	T	G	A	C	A	G	G	T
A32	4	2	4	3	5	2	3	3	2	5	1	7	3	3	3	5	5	4	4	3	3	6	7	3	T	T	T	G	A	C	A	G	G	T
C37	4	2	4	3	5	2	2	3	2	5	1	6	3	4	3	5	4	4	4	4	3	6	6	3	T	T	T	G	A	C	A	G	G	T
C55	4	2	4	3	5	2	2	3	2	5	1	6	3	4	3	5	4	4	4	4	3	6	6	3	T	T	T	G	A	C	A	G	G	T
W34	4	2	4	4	5	2	3	3	2	5	1	7	3	3	3	4	5	4	4	3	3	6	8	3	T	T	T	G	A	C	A	G	G	T
W42	4	2	4	4	5	2	3	3	2	5	1	7	3	3	3	4	5	4	4	3	3	6	8	3	T	T	T	G	A	C	A	G	G	T
D78	4	2	4	3	5	2	2	3	2	5	1	7	3	4	3	4	5	4	4	3	3	6	8	3	T	T	T	G	A	C	A	G	G	T
W45	4	2	4	3	5	2	2	3	2	5	1	7	3	4	3	4	5	4	4	3	3	6	8	3	T	T	T	G	A	C	A	G	G	T
M68	4	2	4	3	5	2	2	3	2	5	1	7	3	4	3	4	5	4	4	3	3	6	8	3	T	T	T	G	A	C	A	G	G	T
D66	4	2	4	3	4	2	3	3	2	5	1	7	3	3	3	5	4	4	4	3	3	5	8	3	T	T	T	G	A	C	A	G	G	T
D41	4	2	4	3	4	2	3	3	2	5	1	7	3	3	3	5	4	4	4	3	3	5	8	3	T	T	T	G	A	C	A	G	G	T
D73	4	2	4	3	5	2	3	3	2	5	1	8	3	3	3	5	5	4	4	3	3	4	8	3	T	T	T	G	A	C	A	G	G	T
A85	4	2	4	3	5	2	3	3	2	5	1	8	3	3	3	5	5	4	4	3	3	4	8	3	T	T	T	G	A	C	A	G	G	T
A44	4	2	4	3	5	2	3	3	2	5	1	7	3	3	3	5	5	4	4	3	3	6	6	3	T	T	T	G	A	C	A	G	G	T
B51	4	2	4	3	5	2	3	3	2	5	1	7	3	3	3	5	5	4	4	3	3	6	6	3	T	T	T	G	A	C	A	G	G	T
KVGH208	4	2	4	3	5	2	3	3	2	5	1	7	3	3	3	5	5	4	4	3	3	6	8	3	T	T	T	G	A	C	A	G	G	T
D26	4	2	4	3	5	2	3	3	2	5	1	7	3	3	3	5	5	4	4	3	3	6	8	3	T	T	T	G	A	C	A	G	G	T
A64	4	2	4	3	5	2	2	3	2	5	1	7	3	3	3	5	5	4	4	3	3	3	8	3	T	T	T	G	A	C	A	G	G	T
A72	4	2	4	3	5	2	2	3	2	5	1	7	3	3	3	5	5	4	4	3	3	3	8	3	T	T	T	G	A	C	A	G	G	T
KVGH7	4	2	4	3	5	2	2	3	2	5	1	7	3	3	3	5	5	4	4	3	3	3	8	3	T	T	T	G	A	C	A	G	G	T
W17	4	2	4	2	5	2	2	3	2	5	1	9	3	3	3	5	5	4	4	3	3	6	8	3	T	T	T	G	A	C	A	G	G	T
W35	4	2	4	3	5	2	3	3	2	5	1	7	3	3	3	4	5	4	4	3	3	8	8	3	T	T	T	G	A	C	A	G	G	T
W43	4	2	4	3	5	2	3	3	2	5	1	7	3	3	1	4	5	4	4	3	3	6	8	3	T	T	T	G	A	C	A	G	G	T
D20	4	2	4	3	5	2	2	3	2	5	1	6	3	4	3	5	5	4	4	4	3	6	6	3	T	T	T	G	A	C	A	G	G	T
C71	4	2	4	3	5	2	3	3	2	5	1	7	3	3	3	5	5	4	3	3	3	6	8	3	T	T	T	G	A	C	A	G	G	T
C32	4	2	4	3	5	2	3	3	2	5	1	5	3	3	4	5	4	4	4	3	3	6	3	3	T	T	T	G	A	C	A	G	G	T
W71	4	2	4	5	5	2	4	3	2	5	1	6	3	3	3	5	5	4	4	3	3	6	8	3	T	T	T	G	A	C	A	G	G	T
M45	4	2	4	3	5	2	2	3	2	5	1	6	3	3	3	5	4	4	4	3	3	6	8	3	T	T	T	G	A	C	A	G	G	T
W73	4	2	4	3	5	2	2	3	2	5	1	6	3	3	3	5	5	4	4	2	3	6	8	3	T	T	T	G	A	C	A	G	G	T
C02	4	2	4	2	4	2	3	3	2	5	1	9	3	3	3	5	5	4	4	3	2	6	8	3	T	T	T	G	A	C	A	G	G	T
D44	4	2	4	3	5	2	3	3	2	5	1	7	3	3	3	5	5	4	4	2	3	6	8	3	T	T	T	G	A	C	A	G	G	T
F10	4	2	4	3	5	2	3	3	2	5	1	6	3	3	3	5	8	4	4	3	3	6	8	3	T	T	T	G	A	C	A	G	G	T
A46	3	2	4	3	5	2	3	3	2	5	1	4	3	3	3	5	5	4	4	5	3	6	8	3	T	T	T	G	A	C	A	G	G	T
C38	4	2	4	3	5	2	3	3	2	5	1	5	3	3	3	5	4	4	4	3	3	6	8	3	T	T	T	G	A	C	A	G	G	T
A21	4	2	4	3	5	2	3	3	2	5	1	5	3	3	3	5	5	4	4	3	3	6	8	3	T	T	T	G	A	C	A	G	G	T
W12	4	2	4	3	5	2	3	3	2	5	1	8	3	3	3	4	5	4	4	3	4	6	8	3	T	T	T	G	A	C	A	G	G	T
CH839	3	2	4	2	5	2	3	3	2	5	1	8	3	3	3	5	5	4	4	3	3	6	8	3	T	T	T	G	A	C	A	G	G	T
W20	4	2	4	3	5	2	3	3	2	5	1	7	3	3	3	3	5	4	4	3	3	6	8	3	T	T	T	G	A	C	A	G	G	T
W44	4	2	4	3	5	2	4	3	2	5	1	7	3	3	3	4	5	4	4	3	3	6	8	3	T	T	T	G	A	C	A	G	G	T
F25	4	2	4	3	5	2	3	3	2	5	1	7	3	3	3	4	4	4	4	3	4	6	8	3	T	T	T	G	A	C	A	G	G	T
W81	4	2	4	3	5	2	3	3	2	5	1	6	3	3	3	5	4	4	4	3	3	6	8	3	T	T	T	G	A	C	A	G	G	T
M02	4	2	4	3	5	2	2	3	2	5	1	6	3	3	3	5	5	4	4	3	3	6	8	3	T	T	T	G	A	C	A	G	G	T
M62	4	2	4	3	5	2	2	3	2	5	1	7	3	3	3	4	5	4	4	3	4	6	8	3	T	T	T	G	A	C	A	G	G	T
W41	4	2	4	3	6	2	2	3	2	5	1	6	3	3	3	4	5	4	4	3	3	6	8	3	T	T	T	G	A	C	A	G	G	T
W76	4	2	4	3	4	2	3	3	2	5	1	7	3	3	3	5	5	4	4	3	3	6	8	3	T	T	T	G	A	C	A	G	G	T
D72	4	2	4	3	5	2	3	3	2	5	1	4	3	3	3	5	5	4	4	3	3	6	8	3	T	T	T	G	A	C	A	G	G	T
A04	4	3	4	3	5	2	3	3	2	5	1	7	3	2	3	5	5	4	4	3	4	6	8	3	T	T	T	G	A	C	A	G	G	T
A25	4	2	4	3	5	2	3	3	2	5	1	7	3	1	3	4	5	4	4	3	3	6	8	3	T	T	T	G	A	C	A	G	G	T
CH804	4	2	4	3	5	2	3	3	2	5	1	6	3	3	3	4	5	4	4	3	5	6	8	3	T	T	T	G	A	C	A	G	G	T
W82	4	2	5	3	5	2	3	3	2	5	1	6	3	3	3	5	5	4	4	3	3	5	8	3	T	T	T	G	A	C	A	G	G	T
B47	4	2	4	3	5	2	2	3	2	5	1	8	3	3	3	5	5	4	4	4	3	5	8	3	T	T	T	G	A	C	A	G	G	T
B74	4	2	4	3	5	2	3	4	2	5	1	6	3	3	3	5	5	4	4	2	3	5	8	3	T	T	T	G	A	C	A	G	G	T
C54	4	2	4	3	5	2	3	3	2	5	1	7	3	3	3	5	4	4	4	3	3	5	8	3	T	T	T	G	A	C	A	G	G	T
D79	4	1	4	3	5	2	3	3	2	5	1	7	3	3	3	5	5	4	4	3	3	5	8	3	T	T	T	G	A	C	A	G	G	T
F15	4	2	4	3	5	2	3	3	2	5	1	7	3	3	3	6	5	4	4	3	3	5	8	3	T	T	T	G	A	C	A	G	G	T
CH813	4	2	4	3	5	2	3	3	2	5	1	6	3	3	3	5	5	4	4	3	3	5	8	3	T	T	T	G	A	C	A	G	G	T
CH815	4	2	4	3	5	2	3	3	2	5	1	7	3	3	3	6	5	4	4	3	3	5	8	3	T	T	T	G	A	C	A	G	G	T
W47	4	2	4	3	5	2	3	3	2	5	1	7	3	3	3	4	6	4	4	3	3	5	8	3	T	T	T	G	A	C	A	G	G	T
W93	3	2	4	3	5	2	3	3	1	5	1	7	3	3	3	5	5	4	4	3	3	5	8	3	T	T	T	G	A	C	G	A	G	T
B24	4	2	4	3	5	2	3	3	2	5	1	6	3	3	3	3	8	4	4	2	3	4	8	3	T	T	T	G	A	C	A	G	G	T
A51	4	2	4	3	5	2	2	3	2	5	1	6	3	3	3	5	5	4	4	3	4	4	8	3	T	T	T	G	A	C	A	G	G	T
A14	4	2	4	3	5	2	3	3	2	5	1	6	3	3	3	5	5	4	4	3	3	4	8	3	T	T	T	G	A	C	A	G	G	T
E98	4	2	4	3	5	2	3	3	2	5	1	8	3	3	3	5	5	4	4	3	3	4	8	3	T	T	T	G	A	C	A	G	G	T
D77	4	2	4	3	5	2	3	3	2	5	1	7	3	3	3	4	5	4	4	3	3	6	6	3	T	T	T	G	A	C	A	G	G	T
E84	4	2	4	3	5	2	3	3	2	5	1	7	3	3	3	4	5	4	4	4	3	6	7	3	T	T	T	G	A	C	A	G	G	T
A79	4	2	4	3	5	2	3	3	2	5	1	8	3	3	3	3	5	4	4	3	3	6	7	3	T	T	T	G	A	C	A	G	G	T
D64	4	2	4	3	5	2	3	4	2	5	1	10	3	3	3	5	5	4	4	3	3	6	7	3	T	T	T	G	A	C	A	G	G	T
W53	4	2	4	3	3	2	3	3	2	5	1	7	3	3	4	4	5	4	4	3	3	6	7	3	T	T	T	G	A	C	A	G	G	T
C65	4	2	4	3	5	2	3	3	2	5	1	7	3	3	3	4	4	4	4	3	3	6	7	3	T	T	T	G	A	C	A	G	G	T
C67	4	2	4	3	5	2	3	3	2	5	1	6	3	3	3	5	4	4	4	3	3	6	7	3	T	T	T	G	A	C	A	G	G	T
D38	4	2	4	3	5	2	3	3	2	5	1	7	3	3	3	4	5	4	4	3	3	6	7	3	T	T	T	G	A	C	A	G	G	T
D63	4	2	4	3	5	2	3	3	2	5	1	7	3	3	3	4	4	4	4	3	4	6	7	3	T	T	T	G	A	C	A	G	G	T
F27	4	2	4	3	4	2	3	3	2	5	1	7	3	3	3	5	5	4	4	3	3	6	7	3	T	T	T	G	A	C	A	G	G	T
B26	4	2	4	3	5	2	3	3	2	5	1	7	3	3	3	3	5	4	4	3	3	3	8	3	T	T	T	G	A	C	A	G	G	T
C49	4	2	4	3	6	2	2	3	2	2	1	7	3	3	3	5	4	4	4	3	3	3	8	3	T	T	T	G	A	C	A	G	G	T
B99	4	2	4	3	5	2	3	3	2	5	1	7	3	3	3	5	7	4	4	3	3	3	8	3	T	T	T	G	A	C	A	G	G	T
B12	4	2	4	3	5	2	3	3	2	5	1	7	3	3	3	3	5	4	4	3	3	3	8	3	T	T	T	G	A	C	A	G	G	T
B27	4	2	4	3	5	2	2	3	2	5	1	7	3	3	3	5	5	4	4	3	3	3	8	3	T	T	T	G	A	C	A	G	G	T
C26	4	2	4	3	5	2	3	3	2	5	1	8	3	3	3	5	4	4	4	3	3	4	8	3	T	T	T	G	A	C	A	G	G	T
W19	4	2	4	2	5	2	3	3	2	5	1	6	3	3	3	5	3	4	4	2	3	5	7	3	T	T	T	G	A	C	A	G	G	T
W31	4	2	4	3	5	2	3	3	2	5	1	7	3	3	3	5	5	4	4	3	3	8	7	3	T	T	T	G	A	C	A	G	G	T
W40	4	2	4	3	5	2	2	3	2	5	1	6	3	3	3	4	5	4	4	3	3	6	4	3	T	T	T	G	A	C	A	G	G	T
E82	4	2	4	3	5	2	3	3	2	5	1	7	3	3	3	5	4	4	4	3	3	6	8	5	T	T	C	G	A	C	A	G	G	T
F13	4	2	4	3	5	2	3	3	2	5	1	7	3	3	3	5	8	4	4	3	3	5	4	3	T	T	T	G	A	C	A	G	G	T
D33	4	2	4	3	5	2	3	3	2	5	1	7	3	3	3	5	5	4	4	3	3	10	8	3	T	T	G	A	C	A	G	G	T
D34	4	2	2	3	5	2	3	3	2	5	1	7	3	3	3	6	5	4	4	3	3	4	8	3	T	T	G	A	C	A	G	G	T
M33	4	2	4	3	5	2	3	3	2	5	1	5	3	3	3	5	4	4	4	3	3	5	12	3	T	T	C	G	A	C	A	G	G	T
B90	4	2	4	3	5	2	3	3	2	5	1	7	3	3	3	5	5	4	4	3	3	6	9	3	T	T	T	G	A	C	A	G	G	T
A94	4	2	4	3	5	2	2	3	2	5	1	7	3	3	2	5	5	4	4	3	4	6	9	3	T	T	T	G	A	C	A	G	G	T
F09	3	3	4	3	5	2	3	3	2	5	1	7	3	3	3	5	5	4	4	3	3	6	9	3	T	T	T	G	A	C	A	G	G	T
C64	4	2	4	3	5	2	3	3	2	5	1	7	3	3	2	5	4	4	4	3	3	5	7	3	T	T	T	G	A	C	A	G	G	T
W37	4	2	4	3	4	2	3	3	2	5	1	7	3	3	5	4	5	4	4	3	3	5	7	3	T	T	T	G	A	C	A	G	G	T
M01	4	2	4	3	5	2	3	3	2	5	1	7	3	3	3	5	4	4	4	3	3	6	6	3	T	T	T	G	A	C	A	G	G	T
C72	4	2	4	3	5	2	2	3	2	5	1	6	3	4	3	5	5	4	4	4	3	6	6	3	T	T	T	G	A	C	A	G	G	T
D25	4	2	4	3	5	2	3	3	2	5	1	7	3	3	3	5	5	4	4	4	3	5	8	5	T	T	T	G	A	C	A	G	G	T
F02	4	2	4	3	5	2	3	3	2	5	1	7	3	3	3	5	4	4	4	3	3	2	8	3	T	T	T	G	A	C	A	G	G	T
F03	4	2	4	3	4	2	3	3	2	5	1	7	3	3	1	5	8	4	4	3	3	3	8	3	T	T	T	G	A	C	A	G	G	T
F07	4	2	4	3	5	2	3	3	2	5	1	7	1	3	1	5	4	4	4	3	3	9	11	3	T	T	T	G	A	C	A	G	G	T
F33	4	2	4	3	5	2	3	3	2	5	1	7	3	3	3	4	5	4	4	3	4	2	7	3	T	T	T	G	A	C	A	G	G	T
W11	4	2	4	3	4	2	3	3	2	5	1	7	3	1	3	5	5	4	4	3	3	5	9	3	T	T	T	G	A	C	G	A	G	T
W84	4	1	4	3	5	2	2	3	2	5	1	6	3	3	3	5	5	4	4	3	4	4	7	3	T	T	T	G	A	C	A	G	G	T
KVGH266	4	2	4	3	5	2	3	3	2	5	1	6	3	3	3	5	5	4	4	3	3	6	8	3	T	T	T	G	A	C	A	G	G	T
KVGH254	4	2	4	3	5	2	3	3	2	5	1	8	3	3	3	5	5	4	4	3	3	6	8	3	T	T	T	G	A	C	A	G	G	T
KVGH255	3	2	4	3	4	2	3	3	2	5	1	4	3	3	3	5	5	4	4	5	3	6	8	3	T	T	T	G	A	C	A	G	G	T
KVGH249	4	2	4	3	5	2	2	3	2	5	1	7	3	3	3	3	4	4	4	3	5	6	8	3	T	T	T	G	A	C	A	G	G	T
KVGH233	4	2	4	3	5	2	3	3	2	5	1	7	3	3	3	5	5	4	4	3	4	6	8	3	T	T	T	G	A	C	A	G	G	T
KVGH217	4	2	4	3	5	2	3	3	2	5	1	11	3	3	3	5	9	4	4	3	3	6	8	3	T	T	T	G	A	C	A	G	G	T
W69	4	2	4	3	5	2	2	3	2	5	1	7	3	4	3	5	5	4	4	3	3	6	8	3	T	T	T	G	A	C	A	G	G	T
CH821	4	2	4	3	5	2	3	3	2	5	1	7	3	3	3	5	6	4	4	3	3	6	8	3	T	T	T	G	A	C	A	G	G	T
KVGH262	4	2	4	3	5	2	5	3	2	5	1	6	2	3	3	5	5	4	4	3	3	6	9	3	T	T	T	G	A	C	A	G	G	T
KVGH264	4	2	4	3	5	2	3	3	2	5	1	6	3	3	3	5	6	4	4	3	3	6	9	3	T	T	T	G	A	C	A	G	G	T
KVGH253	4	3	4	3	5	2	3	3	2	5	1	8	3	3	3	5	5	4	4	3	3	6	9	3	T	T	T	G	A	C	A	G	G	T
KVGH216	4	2	4	3	5	2	3	3	2	5	1	7	3	3	3	3	5	4	4	3	3	6	9	3	T	T	T	G	A	C	A	G	G	T
W28	4	2	4	3	5	2	2	3	2	5	1	7	3	3	3	5	5	4	4	3	3	6	9	3	T	T	T	G	A	C	A	G	G	T
CH844	4	2	4	3	5	2	3	3	2	5	1	7	3	3	3	3	5	4	4	3	3	6	9	3	T	T	T	G	A	C	A	G	G	T
CH847	4	2	4	3	6	2	3	3	2	5	1	7	3	3	3	5	5	4	4	3	3	6	7	3	T	T	T	G	A	C	A	G	G	T
CH851	4	2	4	3	5	2	3	3	2	5	1	7	3	3	3	5	5	4	4	3	3	5	4	3	T	T	T	G	A	C	A	G	G	T
CH852	4	2	4	3	4	2	3	3	2	5	1	8	3	3	3	5	5	4	4	3	3	7	9	3	T	T	T	G	A	C	A	G	G	T
CH855	4	2	4	3	5	2	3	3	2	5	1	7	3	3	3	5	5	4	4	3	3	5	4	3	T	T	T	G	A	C	A	G	G	T
CH864	3	2	4	3	5	2	3	3	2	5	1	7	3	3	3	5	5	4	4	3	3	3	8	3	T	T	T	G	A	C	A	G	G	T
KVGH239	4	2	4	3	5	2	3	3	2	5	1	7	3	3	3	5	5	4	4	3	3	6	9	3	T	T	T	G	A	C	A	G	G	T
KVGH247	4	2	4	3	8	2	3	3	2	5	1	7	3	3	3	5	5	4	4	2	3	4	8	3	T	T	T	G	A	C	A	G	G	T
KVGH235	4	2	4	1	5	2	3	3	2	5	1	7	3	3	3	5	1	4	4	3	3	8	8	3	T	T	T	G	A	C	A	G	G	T
KVGH213	4	2	4	3	5	2	3	3	2	5	1	7	3	3	3	4	5	4	4	3	3	5	5	3	T	T	T	G	A	C	A	G	G	T
CH834	4	2	4	3	5	2	3	3	2	5	1	8	3	3	3	5	5	4	4	3	3	4	8	3	T	T	T	G	A	C	A	G	G	T
KVGH10	4	2	4	3	6	2	3	3	2	5	1	7	3	3	3	6	4	4	4	3	3	6	8	3	T	T	T	G	A	C	A	G	G	T
CH820	4	2	5	3	5	2	3	3	2	5	1	7	3	3	3	5	5	4	4	3	3	5	8	3	T	T	T	G	A	C	A	G	G	T
ST19(Sample No.)	ETR-A	ETR-B	ETR-C	ETR-E	MIRU 02	MIRU 04	MIRU 10	MIRU 16	MIRU 20	MIRU 23	MIRU 24	MIRU 26	MIRU 27	MIRU 39	MIRU 40	Mtub04	Mtub21	Mtub29	Mtub30	Mtub34	Mtub39	QUB11b	QUB26	QUB4156	797736	909164	Ogt(12)	1548147	1692067	1892015	2376133	2532614	2825579	4137829
A20	4	2	4	5	2	2	2	3	2	5	1	7	3	3	4	4	4	4	4	3	3	7	8	5	T	T	C	G	A	C	A	G	G	T
A26	4	2	4	5	2	2	3	4	2	5	1	7	3	3	3	4	4	4	4	3	3	4	8	4	T	T	C	G	A	C	A	G	G	T
A30	4	2	4	5	2	2	3	3	2	5	1	7	3	3	3	4	3	4	4	3	3	6	7	4	T	T	C	G	A	C	A	G	G	T
A56	4	1	4	5	2	2	3	3	2	5	1	7	3	3	3	4	4	4	4	3	3	6	8	4	T	T	C	G	A	C	A	G	G	T
A71	4	2	4	5	2	2	3	3	2	5	1	7	3	3	3	4	4	4	4	3	3	7	7	4	T	T	C	G	A	C	A	G	G	T
A92	4	2	4	5	2	2	3	3	2	5	1	7	3	3	3	4	4	4	4	3	3	6	9	4	T	T	C	G	A	C	A	G	G	T
B18	4	2	4	5	2	2	3	3	2	5	1	7	3	3	3	5	4	4	4	3	3	5	8	4	T	T	C	G	A	C	A	G	G	T
B21	4	2	4	6	2	2	3	3	2	5	1	7	3	3	3	4	4	4	4	3	3	4	3	4	T	T	C	G	A	C	A	G	G	T
B37	4	2	4	6	2	2	3	3	2	5	1	7	3	3	3	4	4	4	4	3	3	4	3	4	T	T	C	G	A	C	A	G	G	T
B41	4	2	4	5	2	2	3	3	2	5	1	6	3	3	3	4	4	4	4	3	3	6	6	2	T	T	C	G	A	C	A	G	G	T
B59	4	2	4	4	2	2	2	3	2	5	1	7	3	3	1	4	3	4	4	3	1	6	8	4	T	T	C	G	A	C	A	G	G	T
B69	4	2	4	4	2	2	3	3	2	5	1	5	3	3	3	4	4	4	4	3	3	7	10	2	T	T	C	G	A	C	A	G	G	T
B80	4	2	4	5	2	2	3	2	2	5	1	10	3	2	3	4	4	4	4	3	3	7	4	4	T	T	C	G	A	C	A	G	G	T
B85	4	2	2	5	2	2	3	3	2	5	1	7	3	3	4	5	4	4	4	3	3	6	8	4	T	T	C	G	A	C	A	G	G	T
B87	4	2	4	5	2	2	3	2	2	5	1	10	3	2	3	4	4	4	4	3	3	7	4	4	T	T	C	G	A	C	A	G	G	T
B89	4	2	2	5	2	2	3	3	2	5	1	7	3	3	4	5	4	4	4	3	3	6	8	4	T	T	C	G	A	C	A	G	G	T
B97	4	2	4	5	2	2	3	3	2	5	1	7	3	3	3	4	4	4	4	3	3	6	8	4	T	T	C	G	A	C	A	G	G	T
C13	4	2	4	5	2	2	3	3	2	5	1	6	3	3	2	2	4	4	4	3	3	>15	8	4	T	T	C	G	A	C	A	G	G	T
C18	4	1	4	5	2	2	3	3	2	5	1	7	3	3	3	4	4	4	4	3	3	6	8	4	T	T	C	G	A	C	A	G	G	T
C63	4	2	4	5	2	2	3	3	2	5	1	7	3	3	3	3	4	4	4	3	3	7	7	1	T	T	C	G	A	C	A	G	G	T
C80	4	2	4	5	2	2	3	3	2	5	1	7	3	3	3	4	4	4	4	3	3	7	7	4	T	T	C	G	A	C	A	G	G	T
CH801	4	2	4	5	2	2	3	3	2	5	1	6	3	3	3	3	4	4	4	3	3	7	10	4	T	T	C	G	A	C	A	G	G	T
CH812	4	2	4	5	2	2	3	3	2	5	1	7	3	3	3	1	4	4	4	3	4	6	8	4	T	T	C	G	A	C	A	G	G	T
CH823	4	2	4	5	2	2	3	3	2	5	1	7	3	3	3	4	4	4	4	3	3	6	8	4	T	T	C	G	A	C	A	G	G	T
CH824	>15	2	4	4	6	2	3	3	2	5	1	7	3	3	3	4	4	4	4	3	3	7	8	4	T	T	C	G	A	C	A	G	G	T
CH836	4	2	4	5	2	2	3	3	2	5	1	7	3	3	3	2	4	4	4	3	3	6	7	4	T	T	C	G	A	C	A	G	G	T
CH837	4	2	4	5	2	2	3	3	2	5	1	7	3	3	3	2	4	4	4	3	3	6	7	4	T	T	C	G	A	C	A	G	G	T
D22	4	2	4	4	2	2	3	3	2	5	1	6	3	4	2	4	2	4	4	3	3	6	8	4	T	T	C	G	A	C	A	G	G	T
D35	4	2	4	4	2	2	3	3	2	5	1	6	3	4	2	4	2	4	4	3	3	6	8	4	T	T	G	A	C	A	G	G	T
E88	4	2	4	5	2	2	3	3	2	5	1	7	3	3	1	3	4	4	4	3	3	6	7	4	T	T	C	G	A	C	A	G	G	T
F18	4	2	4	5	2	2	3	2	2	5	1	7	3	3	3	2	4	4	4	3	3	7	8	4	T	T	C	G	A	C	A	G	G	T
M78	4	2	4	4	2	2	3	3	2	5	1	6	3	4	2	4	2	4	4	3	3	6	8	4	T	T	C	G	A	C	A	G	G	T
W02	4	2	4	4	2	2	3	3	2	5	1	7	3	3	3	4	4	4	4	3	3	5	9	4	T	T	C	G	A	C	A	G	G	T
W05	4	2	4	6	2	2	3	3	2	5	1	7	3	3	3	4	4	4	4	3	3	7	10	4	T	T	C	G	A	C	A	G	G	T
W09	4	2	4	6	2	2	3	3	2	5	1	7	3	3	3	4	4	4	4	3	3	7	10	4	T	T	C	G	A	C	A	G	G	T
W14	4	2	4	4	2	2	3	3	2	5	1	5	3	3	4	4	4	4	4	3	3	7	9	2	T	T	C	G	A	C	A	G	G	T
W23	4	2	3	5	2	2	3	3	2	5	1	7	3	3	3	4	4	4	4	3	3	6	8	4	T	T	C	G	A	C	A	G	G	T
W29	4	2	4	5	2	2	3	2	2	5	1	6	3	3	2	4	4	4	4	3	3	7	8	4	T	T	C	G	A	C	A	G	G	T
W33	4	2	4	5	2	2	3	3	2	5	1	5	3	3	3	4	4	4	4	3	3	5	12	2	T	T	C	G	A	C	A	G	G	T
W46	4	2	4	5	2	2	3	3	2	5	1	7	3	3	3	3	4	4	4	3	3	6	8	4	T	T	C	G	A	C	A	G	G	T
W52	4	2	4	5	3	2	3	3	2	5	1	7	3	3	3	3	3	4	4	3	3	7	5	4	T	T	C	G	A	C	A	G	G	T
W54	4	1	4	3	2	2	3	3	2	5	1	7	3	3	3	3	4	4	4	3	3	6	8	4	T	T	C	G	A	C	A	G	G	T
W55	4	2	4	4	2	2	3	3	2	5	1	6	3	3	3	1	4	4	4	3	3	4	6	4	T	T	C	G	A	C	A	G	G	T
W58	4	2	4	5	2	2	3	3	2	5	1	7	3	3	4	3	4	4	4	3	3	7	8	4	T	T	C	G	A	C	A	G	G	T
W64	3	2	4	5	2	2	3	3	2	5	1	7	3	3	4	1	5	4	4	3	3	3	8	2	T	T	C	G	A	C	A	G	G	T
W87	4	2	4	5	2	2	3	3	2	5	1	9	3	3	3	4	4	4	4	3	3	4	8	5	T	T	C	G	A	C	A	G	G	T
KVGH206	4	2	4	5	2	2	3	3	2	5	1	7	3	3	3	4	4	4	4	3	3	7	10	4	T	T	C	G	A	C	A	G	G	T
KVGH226	4	2	4	5	2	2	3	4	2	5	1	7	3	3	3	3	4	4	4	3	3	7	2	4	T	T	C	G	A	C	A	G	G	T
KVGH258	3	2	4	5	2	2	3	3	2	5	1	5	3	2	3	4	4	4	4	3	3	6	8	2	T	T	C	G	A	C	A	G	G	T
KVGH267	4	2	4	5	2	4	3	3	2	5	1	7	3	3	4	4	4	4	4	3	4	3	7	4	T	T	C	G	A	C	A	G	G	T
